# Supplementary material for: Late-onset cblC defect: clinical, biochemical and molecular analysis
Source: Orphanet J Rare Dis. 2023 Sep 28;18:306. doi: 10.1186/s13023-023-02890-4 (PMC10536707; doi:10.1186/s13023-023-02890-4)
Supplement: Supplementary file 1 — Supplementary Material 1 [file 13023_2023_2890_MOESM1_ESM.xlsx]

## Sheet: Sheet1
No	Sex	Age at onset(year)	Diagnosis delay(month)	Symptoms at onset	Main symptom category	Following signs and symptoms	Outcome	Mutation 1	Mutation 2
1	F	14.5	0.5	Lower limbs weakness	Neurological symptoms	Gait instability	Motor involvement	c.482G>A (p.R161Q)	c.609G>A (p.W203X)
2	M	2.5	1	Vomiting, coma, convulsion	Neurological symptoms	—	Complete recovery	c.1A>G (p.M1V)	c.609G>A (p.W203X)
3	M	8	1	Gait instability	Neurological symptoms	Cognitive decline	Complete recovery	c.365A>T (p.H122L)	c.609G>A (p.W203X)
4	F	7	0.2	Lethargy	Neurological symptoms	Cognitive decline	Complete recovery	c.365A>T (p.H122L)	c.609G>A (p.W203X)
5	F	2	0.2	Dysarthria	Neurological symptoms	Sluggish response, cognitive decline, lower limbs weakness, gait instability	Intellectual impairment
6	M	13	1	Cognitive decline	Neurological symptoms	—	Complete recovery	c.482G>A (p.R161Q)	c.609G>A (p.W203X)
7	M	5	0.5	Vomiting, dyspnea(severe pneumonia)	Metabolic crises	Hypertension	Overall improvement, but antihypertensive drugs necessary	c.80A>G (p.Q27R)	c.609G>A (p.W203X)
8	M	14.8	32.4	Coma, convulsion	Neurological symptoms	Lower limbs weakness, gait instability, cognitive decline	Intellectual impairment
9	M	4	0.5	Convulsion	Neurological symptoms	Cognitive decline	Complete recovery	c.394C>T (p.R132X)	c.394C>T (p.R132X)
10	M	3	0.2	Vomiting, lower limbs weakness, convulsion	Neurological symptoms	Cognitive decline	Intellectual impairment	c.80A>G (p.Q27R)	c.658_660delAAG (p. K220del)
11	F	15	132	Lower limbs weakness, gait instability, anemia, cognitive decline	Neurological symptoms	—	Overall improvement, but not of anemia	c.482G>A (p.R161Q)	c.482G>A (p.R161Q)
12	F	6.5	1	Lethargy, convulsion	Neurological symptoms	Lower limbs weakness, gait instability, cognitive decline	Recurrent convulsion, intellectual impairment
13	M	16.4	4	Lower limbs weakness	Neurological symptoms	Cognitive decline	Motor involvement and cognitive decline	c.482G>A (p.R161Q)	c.609G>A (p.W203X)
14	M	5	48	Seizures	Neurological symptoms	Lower limbs weakness, gait instability, cognitive decline, dysarthria	Motor involvement	c.394C>T (p.R132X)	c.609G>A (p.W203X)
15	F	7	1	Coma, vomiting，severe pneumonia, respiratory failure	Metabolic crises	Renal failure	Progressive renal failure	c.80A>G (p.Q27R)	c.609G>A (p.W203X)
16	F	3.5	0.2	Lethargy, convulsion	Neurological symptoms	Lower limbs weakness, gait instability	Motor involvement
17	M	15	6	Lower limbs weakness, gait instability	Neurological symptoms	Cognitive decline	Motor involvement and schooling suspension	c.482G>A (p.R161Q)	c.567dupT (p. I190Yfs*13)
18	M	13	12	Seizures	Neurological symptoms	Lower limbs weakness	Complete recovery	c.482G>A (p.R161Q)	c.656_658delAGA (p.219-220del)
19	F	16	12	Psychiatric symptoms	Psychiatric symptoms	Lethargy, convulsion, lower limbs weakness, gait instability, cognitive decline	Motor involvement, intellectual impairment	c.482G>A (p.R161Q)	c.609G>A (p.W203X)
20	M	5	144	Glomerulonephritis	Renal disease	Cognitive decline, renal hypertension, convulsion, sluggish response, lower limbs weakness, gait instability, blurred vision, psychiatric symptoms	Motor involvement, intellectual impairment, chronic renal failure	c.482G>A (p.R161Q)	c.658_660delAAG (p. K220del)
21	M	2	6	Autism	Psychiatric symptoms	Insomnia, speech disturbance, seizures, cognitive decline, gait instability,	Social withdrawal, intellectual impairment	c.482G>A (p.R161Q)	c.609G>A (p.W203X)
22	M	12	6	Lower limbs weakness, gait instability	Neurological symptoms	Incontinence	Intellectual impairment	Exon1 del	c.482G>A (p.R161Q)
23	F	11	1	Psychiatric symptoms	Psychiatric symptoms	Limb weakness, gait instability, cognitive decline	Complete recovery	c.394C>T (p.R132X)	c.394C>T (p.R132X)
24	F	3.2	0.2	Dilated cardiomyopathy	Cardiac disease	Chronic heart failure	Improved	c.80A>G (p.Q27R)	c.609G>A (p.W203X)
25	F	11	30	Convulsion	Neurological symptoms	Cognitive decline	Intellectual impairment	c.1A>G (p.M1V)	c.81+1G＞A
26	M	11	24	Cognitive decline	Neurological symptoms	—	Intellectual impairment	c.482G>A (p.R161Q)	c.609G>A (p.W203X)
27	M	2.6	1	Speech disturbance	Neurological symptoms	—	Intellectual impairment	c.393_395delACG (p.R132del)	c.609G>A (p.W203X)
28	F	3.3	1	Lethargy, lower limbs weakness, gait instability	Neurological symptoms	Speech disturbance	Intellectual impairment
29	M	11.6	0.5	Cognitive decline	Neurological symptoms	Lower limbs weakness, ataxia, behavioral changes	Complete recovery	c.393_395delACG (p.R132del)	c.482G>A (p.R161Q)
30	M	2	96	Proteinuria, hematuria	Renal disease	Cognitive decline	Improved, but proteinuria	c.105G>A (p.E35E)	c.396dupT (p. R132fs)
31	M	2.5	18	Anemia, proteinuria	Renal disease	Lower limbs weakness	Improved	c.80A>G (p.Q27R)	c.658_660delAAG (p. K220del)
32	F	21	16	Psychiatric symptoms	Psychiatric symptoms	Lower limbs weakness, gait instability, sluggish response, cognitive decline	Motor involvement	c.482G>A (p.R161Q)	c.567dupT (p. I190Yfs*13)
33	M	11.3	1.6	Proteinuria, hematuria	Renal disease	Chronic renal failure, lower limbs weakness, social withdrawal	Improved, but social withdrawal	c.482G>A (p.R161Q)	c.567dupT (p. I190Yfs*13)
34	M	32.8	11	Psychiatric symptoms	Psychiatric symptoms	Lower limbs weakness, gait instability, cognitive decline, urinary incontinence	Motor involvement	c.482G>A (p.R161Q)	c.658_660delAAG (p. K220del)
35	M	14.3	2	Psychiatric symptoms, anorexia, social withdrawal	Psychiatric symptoms	Ataxia, lower limbs weakness, dysarthria, cognitive decline, incontinence	Improved, but stammer	c.482G>A (p.R161Q)	c.567dupT (p. I190Yfs*13)
36	F	14	0.5	Lower limbs weakness, gait instability	Neurological symptoms	Sluggish response, cognitive decline	Motor involvement, intellectual impairment,	c.482G>A (p.R161Q)	c.609G>A (p.W203X)
37	M	14	2	Lethargy, lower limbs weakness, gait instability	Neurological symptoms	Optic nerve atrophy	Motor involvement	c.482G>A (p.R161Q)	c.658_660delAAG (p. K220del)
38	F	15.3	9	Lower limbs weakness	Neurological symptoms	Gait instability	Motor involvement	c.217C＞T (p.R73X)	c.482G>A (p.R161Q)
39	M	4	149	Glomerulonephritis	Renal disease	Spastic paraplegia, ataxia, maculopathy, anemia	Recovery with renal disease, but motor involvement	c.482G>A (p.R161Q)	c.566_567insT (p.R189Rfs*14)
40	M	4.5	20	Proteinuria, hematuria, hypertension	Renal disease	Hypertension	Overall improvement, but antihypertensive drugs necessary	c.80A>G (p.Q27R)	c.217C＞T (p.R73X)
41	M	3	1	Proteinuria, hematuria	Renal disease	——	Improved，no more proteinuria	c.80A>G (p.Q27R)	c.656_658delAGA (p.219-220del)
42	F	11.6	3	Sluggish response, lethargy, psychiatric symptoms, social withdrawal	Psychiatric symptoms	Gait instability, incontinence	Intellectual impairment	c.482G>A (p.R161Q)	Exon1 del
43	M	10.5	1	Lower limbs weakness	Neurological symptoms	Cognitive decline	Complete recovery	c.482G>A (p.R161Q)	Exon1 del
44	F	19.5	4	Lethargy, social withdrawal	Neurological symptoms	Lower limbs weakness, gait instability	Motor involvement
45	M	10.8	0.2	Cognitive decline	Neurological symptoms	——	Complete recovery	c.482G>A (p.R161Q)	c.561_572del (p.D188_A191del)
46	F	7.3	3	Coma, convulsion	Neurological symptoms	——	Convulsion, intellectual impairment	c.567dupT (p. I190Yfs*13)	c.482G>A (p.R161Q)
47	F	13.2	7	Lower limbs weakness, gait instability	Neurological symptoms	Cognitive decline	Loss of follow up	c.271dupA (pR91fs)	c.482G>A (p.R161Q)
48	M	3.5	2	PAH	Cardiac disease	Renal failure, gait instability	Motor involvement	c.80A>G (p.Q27R)	c.658_660delAAG (p. K220del)
49	F	4.3	13	PAH	Cardiac disease	——	Improved	c.80A>G (p.Q27R)	c.609G>A (p.W203X)
50	M	10	1	Anorexia, vomiting, proteinuria, hematuria	Renal disease	——	Complete recovery	c.482G>A (p.R161Q)	c.656_658delAGA (p.219-220del)
51	M	8	0.3	Lethargy	Neurological symptoms	Lower limbs weakness, gait instability, cognitive decline	Motor involvement, intellectual impairment	c.394C>T (p.R132X)	c.609G>A (p.W203X)
52	F	4.7	3	Lower limbs weakness, gait instability	Neurological symptoms	Cognitive decline	Motor involvement	c.394C>T (p.R132X)	c.609G>A (p.W203X)
53	M	14.8	0.9	Convulsion, incontinence	Neurological symptoms	Cognitive decline	Recurrent convulsion, intellectual impairment	c.1A>G (p.M1V)	c.615C>A (p.Y205X)
54	F	4.8	1.5	Gait instability	Neurological symptoms	Cognitive decline	Complete recovery	c.365A>T (p.H122L)	c.656_658delAGA (p.219-220del)
55	M	2.3	0.2	Convulsion	Neurological symptoms	Speech disturbance	Speech disorder	c.217C＞T (p.R73X)	c.482G>A (p.R161Q)
56	M	3.3	1	Proteinuria, hematuria, anemia	Renal disease	Cognitive decline	Complete recovery	c.80A>G (p.Q27R)	c.217C＞T (p.R73X)
57	F	3.6	1	Psychiatric symptoms	Psychiatric symptoms	Cognitive decline, convulsion	Developmental delay	c.394C>T (p.R132X)	c.609G>A (p.W203X)
58	M	8.6	12	Cognitive decline, lethargy, vomiting	Neurological symptoms	——	Complete recovery	c.482G>A (p.R161Q)	c.609G>A (p.W203X)
59	M	12.6	2	Proteinuria	Renal disease	Psychiatric symptoms（insomnia, anxiety)	Complete recovery	c.482G>A (p.R161Q)	c.624_625del (p.V209Dfs*35)
60	F	11	1	Lethargy, cognitive decline	Neurological symptoms	Lower limbs weakness, gait instability	Motor involvement	c.394C>T (p.R132X)	c.609G>A (p.W203X)
61	M	5.5	12	Urinary incontinence	Neurological symptoms	Seizures, dysarthria, cognitive decline	Intellectual impairment, stammer	c.394C>T (p.R132X)	c.609G>A (p.W203X)
62	F	10.5	64	Cognitive decline	Neurological symptoms	Limb weakness, gait instability, convulsion, depression	Motor involvement	c.482G>A (p.R161Q)	c.658_660delAAG (p. K220del)
63	M	13	1	Dysarthria, gait instability, sluggish response	Neurological symptoms	Lethargy, lower limbs weakness, seizures, urinary incontinence	Motor involvement	c.217C＞T (p.R73X)	c.482G>A (p.R161Q)
64	M	6.6	76	Proteinuria	Renal disease	IgM nephropathy, chronic renal failure, heart failure	Chronic renal failure	c.80A>G (p.Q27R)	c.609G>A (p.W203X)
65	M	3	24	PAH	Cardiac disease	Cognitive decline, gait instability, dysarthria	Motor involvement	c.80A>G (p.Q27R)	c.658_660delAAG (p. K220del)
66	M	6.6	0.2	Glomerulonephritis	Renal disease	Hypertension, cardiac insufficiency	Improved, antihypertensive drugs necessary	c.80A>G (p.Q27R)	c.80A>G (p.Q27R)
67	M	2	146.8	Myocarditis	Cardiac disease	Hemolytic uremic syndrome	Chronic renal failure
68	F	16	24	Cognitive decline	Neurological symptoms	Psychiatric symptoms, convulsion, decreased vision	Intellectual impairment, visual impairment	c.1A>G (p.M1V)	c.445_446delTG(p.C149Hfs*32)
69	M	16	3.7	Vomiting,anorexia, lethargy,	Metabolic crises	Lower limbs weakness, gait instability	Motor involvement	c.565C>G (p.R189G)	c.609G>A (p.W203X)
70	M	15.5	20	Limb weakness, gait instability	Neurological symptoms	Convulsion, maculopathy	Motor involvement	c.365A＞T(p.H122L)	c.609G>A (p.W203X)
71	F	2.5	121	Proteinuria	Renal disease	Atypical membranous nephropathy, renal trauma	Renal failure	c.80A>G (p.Q27R)	c.609G>A (p.W203X)
72	F	4.5	1	Anemia, proteinuria, hematuria	Renal disease	Hemolytic uremic syndrome	Loss of follow up	c.80A>G (p.Q27R)	c.616C＞T(p.R206W)
73	F	5	0.2	Renal failure, anemia	Renal disease	Hypertension	Improved	c.80A>G (p.Q27R)	c.609G>A (p.W203X)
74	M	3	1	Proteinuria, hematuria	Renal disease	Anemia, maculopathy, leukopenia	Improved	c.80A>G (p.Q27R)	c.567dupT (p. I190Yfs*13)
75	F	5	11	Proteinuria, hematuria, anemia	Renal disease	IgA nephropathy	Improved	c.80A>G (p.Q27R)	c.80A>G (p.Q27R)
76	M	13	6	Cognitive decline	Neurological symptoms	Seizures	Complete recovery	c.482G>A (p.R161Q)	c.658_660delAAG (p. K220del)
77	M	12	4	PAH, heart failure, coma (pneumonia)	Cardiac disease	——	Improved	c.452A>G (pH151R)	c.609G>A (p.W203X)
78	F	6	240	Gait instability	Neurological symptoms	Cognitive decline, psychiatric symptoms (auditory hallucination), spastic paraplegia	Intellectual impairment, motor involvement	c.365A＞T (p.H122L)	c.609G>A (p.W203X)
79	F	11	0.4	Lethargy, lower limbs weakness, gait instability	Neurological symptoms	Cognitive decline	Intellectual impairment	c.482G>A (p.R161Q)	c.656_658delAGA (p.219-220del)
80	F	11	0.6	Cognitive decline, convulsion	Neurological symptoms	Lower limbs weakness, gait instability	Intellectual impairment, motor involvement	c.482G>A (p.R161Q)	c.656_658delAGA (p.219-220del)
81	M	19	6	Speech disturbance, cognitive decline, sluggish response	Neurological symptoms	Lower limbs weakness, gait instability	Motor involvement	c.482G>A (p.R161Q)	c.609G>A (p.W203X)
82	M	21	24	Psychiatric symptoms	Psychiatric symptoms	Cognitive decline	Cognitive decline	c.445_446delTG(p.C149Hfs*32)	c.482G>A (p.R161Q)
83	M	19	120	Psychiatric symptoms	Psychiatric symptoms	Cognitive decline，lower limbs weakness, gait instability	Motor involvement	c.445_446delTG(p.C149Hfs*32)	c.482G>A (p.R161Q)
84	M	7	0.5	PAH	Cardiac disease	Proteinuria	Improved	c.80A>G (p.Q27R)	c.609G>A (p.W203X)
85	F	17	1	Psychiatric symptoms	Psychiatric symptoms	Lower limbs weakness, gait instability	Motor involvement	c.445_446delTG(p.C149Hfs*32)	c.482G>A (p.R161Q)
